# Supplementary material for: Trends in the Prevalence and Development of Alzheimer’s Disease Among the Elderly Chinese Population: A Systematic Review
Source: Rev Neurol. 2025 Jul 28;80(6):36394. doi: 10.31083/RN36394 (PMC12326449; doi:10.31083/RN36394)
Supplement: Supplementary file 1 [file 1576-6578-80-6-36394-s1.zip]

Archive with 6 entries (6 files):
- PRISMA_2020_checklist.docx
- supplement tables.pdf
- Supplementary figure 1 sensitive analysis.pdf
- Supplementary figure 2 Funnel plot.pdf
- Supplementary figure 3 Egger's publication bias plot.pdf
- Supplementary figure 4 Filled funnel plot.pdf
